# Supplementary material for: The Gulf of Aden Intermediate Water Intrusion Regulates the Southern Red Sea Summer Phytoplankton Blooms
Source: PLoS One. 2016 Dec 22;11(12):e0168440. doi: 10.1371/journal.pone.0168440 (PMC5178994; doi:10.1371/journal.pone.0168440)
Supplement: S5 File — (ZIP) [file pone.0168440.s005.zip]

Archive with 5 entries (4 files):
- FileS5a_wspd_monthly.grd
- __MACOSX/
- __MACOSX/._FileS5a_wspd_monthly.grd
- FileS5b_wspd_monthly.gri
- __MACOSX/._FileS5b_wspd_monthly.gri
